# Supplementary material for: Contributing Factors to Burnout in Healthcare Professionals—Does Emotional Intelligence Play a Protective Role? A Narrative Review
Source: Healthcare (Basel). 2025 Aug 29;13(17):2156. doi: 10.3390/healthcare13172156 (PMC12428771; doi:10.3390/healthcare13172156)
Supplement: Supplementary file 1 [file healthcare-13-02156-s001.zip]

Archive with 1 entries (1 files):
- healthcare-3801182-supplementary.pdf
